# Supplementary material for: Clinical Implications and Molecular Features of Extracellular Matrix Networks in Soft Tissue Sarcomas
Source: Clin Cancer Res. 2024 May 29;30(15):3229–42. doi: 10.1158/1078-0432.CCR-23-3960 (PMC11292195; doi:10.1158/1078-0432.CCR-23-3960)
Supplement: Supplementary Table S1 — Matrisome and adhesome proteins identified across the soft tissue sarcoma (STS) cohort. Table showing annotation of proteins according to matrisome and integrin adhesome databases and the breakdown into functional matrisome and adhesome categories. [file ccr-23-3960_supplementary_table_s1_suppst1.xlsx]

## Sheet: Sheet1
Supplementary Table S1: Matrisome and adhesome proteins identified across the soft tissue sarcoma (STS) cohort. Table showing annotation of proteins according to matrisome and integrin adhesome databases and the breakdown into functional matrisome and adhesome categories. ECM = extracellular matrix; GAP = GTPase-activating protein; GEF = guanine nucleotide exchange factor; GTPase = guanosine trip…
Protein	Database	Matrisome category	Adhesome category
A2M	Matrisome	ECM Regulators
ABI1	Adhesome		Adaptor
ABI3BP	Matrisome	ECM Glycoproteins
ACAN	Matrisome	Proteoglycans
ACTB	Adhesome		Adaptor
ACTN1	Adhesome		Actin regulation
ADAMTSL4	Matrisome	ECM Regulators
AEBP1	Matrisome	ECM Glycoproteins
AGRN	Matrisome	ECM Glycoproteins
AGT	Matrisome	ECM Regulators
AKT1	Adhesome		Serine/threonine kinase
AMBP	Matrisome	ECM Regulators
ANGPTL2	Matrisome	Secreted Factors
ANXA1	Matrisome	ECM-affiliated Proteins
ANXA11	Matrisome	ECM-affiliated Proteins
ANXA2	Matrisome	ECM-affiliated Proteins
ANXA3	Matrisome	ECM-affiliated Proteins
ANXA4	Matrisome	ECM-affiliated Proteins
ANXA5	Matrisome	ECM-affiliated Proteins
ANXA6	Matrisome	ECM-affiliated Proteins
ANXA7	Matrisome	ECM-affiliated Proteins
ARHGEF2	Adhesome		GEF
ARHGEF6	Adhesome		GEF
ARHGEF7	Adhesome		GEF
ARPC2	Adhesome		Actin regulation
ASPN	Matrisome	Proteoglycans
BGN	Matrisome	Proteoglycans
C1QB	Matrisome	ECM-affiliated Proteins
C1QC	Matrisome	ECM-affiliated Proteins
CALR	Adhesome		Chaperone
CAPN1	Adhesome		Protease
CAPN2	Adhesome		Protease
CAV1	Adhesome		Adaptor
CD109	Matrisome	ECM Regulators
CD47	Adhesome		Adhesion receptor
CFL1	Adhesome		Actin regulation
CLEC11A	Matrisome	ECM-affiliated Proteins
CLEC3B	Matrisome	ECM-affiliated Proteins
COL11A1	Matrisome	Collagens
COL12A1	Matrisome	Collagens
COL14A1	Matrisome	Collagens
COL15A1	Matrisome	Collagens
COL16A1	Matrisome	Collagens
COL18A1	Matrisome	Collagens
COL1A1	Matrisome	Collagens
COL1A2	Matrisome	Collagens
COL2A1	Matrisome	Collagens
COL3A1	Matrisome	Collagens
COL4A1	Matrisome	Collagens
COL4A2	Matrisome	Collagens
COL5A1	Matrisome	Collagens
COL5A2	Matrisome	Collagens
COL5A3	Matrisome	Collagens
COL6A1	Matrisome	Collagens
COL6A2	Matrisome	Collagens
COL6A3	Matrisome	Collagens
COLEC12	Matrisome	ECM-affiliated Proteins
COMP	Matrisome	ECM Glycoproteins
CORO1B	Adhesome		Actin regulation
CPN2	Matrisome	ECM Regulators
CRELD2	Matrisome	ECM Glycoproteins
CRK	Adhesome		Adaptor
CRKL	Adhesome		Adaptor
CRLF3	Matrisome	Secreted Factors
CSK	Adhesome		Tyrosine Kinase
CSPG4	Matrisome	ECM-affiliated Proteins
CSRP1	Adhesome		Adaptor
CST3	Matrisome	ECM Regulators
CSTA	Matrisome	ECM Regulators
CSTB	Matrisome	ECM Regulators
CTHRC1	Matrisome	ECM Glycoproteins
CTSA	Matrisome	ECM Regulators
CTSB	Matrisome	ECM Regulators
CTSC	Matrisome	ECM Regulators
CTSD	Matrisome	ECM Regulators
CTSG	Matrisome	ECM Regulators
CTSH	Matrisome	ECM Regulators
CTSK	Matrisome	ECM Regulators
CTSL	Matrisome	ECM Regulators
CTSS	Matrisome	ECM Regulators
CTSZ	Matrisome	ECM Regulators
CTTN	Adhesome		Actin regulation
DCN	Matrisome	Proteoglycans
DNM2	Adhesome		GTPase
DPT	Matrisome	ECM Glycoproteins
ECM1	Matrisome	ECM Glycoproteins
EFEMP1	Matrisome	ECM Glycoproteins
EFEMP2	Matrisome	ECM Glycoproteins
ELMO1	Adhesome		GEF
EMILIN1	Matrisome	ECM Glycoproteins
EMILIN2	Matrisome	ECM Glycoproteins
ENAH	Adhesome		Actin regulation
ENG	Adhesome		Adhesion receptor
EZR	Adhesome		Adaptor
F10	Matrisome	ECM Regulators
F12	Matrisome	ECM Regulators
F13A1	Matrisome	ECM Regulators
F2	Matrisome	ECM Regulators
F9	Matrisome	ECM Regulators
FABP3	Adhesome		Adaptor
FBLIM1	Adhesome		Adaptor
FBLN1	Matrisome	ECM Glycoproteins
FBLN2	Matrisome	ECM Glycoproteins
FBLN5	Matrisome	ECM Glycoproteins
FBN1	Matrisome	ECM Glycoproteins
FBN2	Matrisome	ECM Glycoproteins
FERMT2	Adhesome		Adaptor
FERMT3	Adhesome		Adaptor
FGA	Matrisome	ECM Glycoproteins
FGB	Matrisome	ECM Glycoproteins
FGG	Matrisome	ECM Glycoproteins
FGL2	Matrisome	ECM Glycoproteins
FHL2	Adhesome		Adaptor
FLNA	Adhesome		Actin regulation
FMOD	Matrisome	Proteoglycans
FN1	Matrisome	ECM Glycoproteins
FSTL1	Matrisome	Secreted Factors
GIT2	Adhesome		GAP
GPC1	Matrisome	ECM-affiliated Proteins
GPC4	Matrisome	ECM-affiliated Proteins
GPC6	Matrisome	ECM-affiliated Proteins
GRB2	Adhesome		Adaptor
HAPLN3	Matrisome	Proteoglycans
HAX1	Adhesome		Adaptor
HCFC1	Matrisome	Secreted Factors
HPX	Matrisome	ECM-affiliated Proteins
HRG	Matrisome	ECM Regulators
HSPA2	Adhesome		Chaperone
HSPB1	Adhesome		Chaperone
HSPG2	Matrisome	Proteoglycans
HTRA1	Matrisome	ECM Regulators
IGFALS	Matrisome	ECM Glycoproteins
IGFBP3	Matrisome	ECM Glycoproteins
IGFBP5	Matrisome	ECM Glycoproteins
IGFBP7	Matrisome	ECM Glycoproteins
IL16	Matrisome	Secreted Factors
ILK	Adhesome		Serine/threonine kinase
ILKAP	Adhesome		Serine/threonine phosphatase
INPPL1	Adhesome		PtdIns phosphatase
ITGA1	Adhesome		Adhesion receptor
ITGA3	Adhesome		Adhesion receptor
ITGA5	Adhesome		Adhesion receptor
ITGA6	Adhesome		Adhesion receptor
ITGA7	Adhesome		Adhesion receptor
ITGAM	Adhesome		Adhesion receptor
ITGAV	Adhesome		Adhesion receptor
ITGB1	Adhesome		Adhesion receptor
ITGB2	Adhesome		Adhesion receptor
ITGB3	Adhesome		Adhesion receptor
ITGB5	Adhesome		Adhesion receptor
ITIH1	Matrisome	ECM Regulators
ITIH2	Matrisome	ECM Regulators
ITIH3	Matrisome	ECM Regulators
ITIH4	Matrisome	ECM Regulators
KNG1	Matrisome	ECM Regulators
KTN1	Adhesome		Adhesion receptor
LAMA4	Matrisome	ECM Glycoproteins
LAMA5	Matrisome	ECM Glycoproteins
LAMB1	Matrisome	ECM Glycoproteins
LAMB2	Matrisome	ECM Glycoproteins
LAMC1	Matrisome	ECM Glycoproteins
LASP1	Adhesome		Actin regulation
LDB3	Adhesome		Adaptor
LGALS1	Matrisome	ECM-affiliated Proteins
LGALS3	Matrisome	ECM-affiliated Proteins
LIMS1	Adhesome		Adaptor
LMAN1	Matrisome	ECM-affiliated Proteins
LOX	Matrisome	ECM Regulators
LPP	Adhesome		Adaptor
LRG1	Matrisome	ECM Glycoproteins
LRP1	Adhesome		Adhesion receptor
LTBP1	Matrisome	ECM Glycoproteins
LTBP2	Matrisome	ECM Glycoproteins
LTBP4	Matrisome	ECM Glycoproteins
LUM	Matrisome	Proteoglycans
LYN	Adhesome		Tyrosine Kinase
MACF1	Adhesome		Actin regulation
MAPK1	Adhesome		Serine/threonine kinase
MARCKS	Adhesome		Actin regulation
MATN2	Matrisome	ECM Glycoproteins
MDK	Matrisome	Secreted Factors
MFAP1	Matrisome	ECM Glycoproteins
MFAP2	Matrisome	ECM Glycoproteins
MFAP4	Matrisome	ECM Glycoproteins
MFAP5	Matrisome	ECM Glycoproteins
MFGE8	Matrisome	ECM Glycoproteins
MMP14	Matrisome	ECM Regulators
MMP2	Matrisome	ECM Regulators
MMP9	Matrisome	ECM Regulators
MSN	Adhesome		Adaptor
MXRA5	Matrisome	ECM Glycoproteins
MYH9	Adhesome		Actin regulation
NCK2	Adhesome		Adaptor
NEXN	Adhesome		Actin regulation
NID1	Matrisome	ECM Glycoproteins
NID2	Matrisome	ECM Glycoproteins
NRP1	Adhesome		Adhesion receptor
OGN	Matrisome	Proteoglycans
OSTF1	Adhesome		Adaptor
P4HA1	Matrisome	ECM Regulators
P4HA2	Matrisome	ECM Regulators
PABPC1	Adhesome		RNA or DNA regulation
PAK1	Adhesome		Serine/threonine kinase
PALLD	Adhesome		Adaptor
PARVA	Adhesome		Adaptor
PCOLCE	Matrisome	ECM Glycoproteins
PFN1	Adhesome		Actin regulation
PLAUR	Adhesome		Adhesion receptor
PLCG1	Adhesome		Phospholipase
PLEC	Adhesome		Adaptor
PLG	Matrisome	ECM Regulators
PLOD1	Matrisome	ECM Regulators
PLOD2	Matrisome	ECM Regulators
PLOD3	Matrisome	ECM Regulators
PLXDC2	Matrisome	ECM-affiliated Proteins
PLXNB2	Matrisome	ECM-affiliated Proteins
PODN	Matrisome	Proteoglycans
POSTN	Matrisome	ECM Glycoproteins
PPM1F	Adhesome		Serine/threonine phosphatase
PPP2CA	Adhesome		Serine/threonine phosphatase
PRELP	Matrisome	Proteoglycans
PRKACA	Adhesome		Serine/threonine kinase
PRSS1	Matrisome	ECM Regulators
PTK2	Adhesome		Tyrosine Kinase
PTPN1	Adhesome		Tyrosine phosphatase
PTPN11	Adhesome		Tyrosine phosphatase
PTPN12	Adhesome		Tyrosine phosphatase
PTPN6	Adhesome		Tyrosine phosphatase
PXDN	Matrisome	ECM Glycoproteins
PXN	Adhesome		Adaptor
RAC1	Adhesome		GTPase
RAVER1	Adhesome		RNA or DNA regulation
RDX	Adhesome		Adaptor
RHOA	Adhesome		GTPase
S100A10	Matrisome	Secreted Factors
S100A11	Matrisome	Secreted Factors
S100A13	Matrisome	Secreted Factors
S100A16	Matrisome	Secreted Factors
S100A4	Matrisome	Secreted Factors
S100A6	Matrisome	Secreted Factors
S100A8	Matrisome	Secreted Factors
S100A9	Matrisome	Secreted Factors
SBSPON	Matrisome	ECM Glycoproteins
SDCBP	Adhesome		Adaptor
SERPINA1	Matrisome	ECM Regulators
SERPINA3	Matrisome	ECM Regulators
SERPINA4	Matrisome	ECM Regulators
SERPINA5	Matrisome	ECM Regulators
SERPINA6	Matrisome	ECM Regulators
SERPINA7	Matrisome	ECM Regulators
SERPINB1	Matrisome	ECM Regulators
SERPINB6	Matrisome	ECM Regulators
SERPINB8	Matrisome	ECM Regulators
SERPINB9	Matrisome	ECM Regulators
SERPINC1	Matrisome	ECM Regulators
SERPIND1	Matrisome	ECM Regulators
SERPINF1	Matrisome	ECM Regulators
SERPINF2	Matrisome	ECM Regulators
SERPING1	Matrisome	ECM Regulators
SERPINH1	Matrisome	ECM Regulators
SFRP4	Matrisome	Secreted Factors
SH3KBP1	Adhesome		Adaptor
SHC1	Adhesome		Adaptor
SIRPA	Adhesome		Adhesion receptor
SLC3A2	Adhesome		Adhesion receptor
SORBS1	Adhesome		Adaptor
SORBS2	Adhesome		Adaptor
SORBS3	Adhesome		Adaptor
SPARC	Matrisome	ECM Glycoproteins
SPARCL1	Matrisome	ECM Glycoproteins
SRC	Adhesome		Tyrosine Kinase
SRPX2	Matrisome	ECM Glycoproteins
STAT3	Adhesome		RNA or DNA regulation
SVIL	Adhesome		Actin regulation
SYNM	Adhesome		Adaptor
TES	Adhesome		Adaptor
TGFB1I1	Adhesome		Adaptor
TGFBI	Matrisome	ECM Glycoproteins
TGM2	Matrisome	ECM Regulators
THBS1	Matrisome	ECM Glycoproteins
THBS2	Matrisome	ECM Glycoproteins
THBS3	Matrisome	ECM Glycoproteins
THBS4	Matrisome	ECM Glycoproteins
THSD4	Matrisome	ECM Glycoproteins
THY1	Adhesome		Adhesion receptor
TIMP1	Matrisome	ECM Regulators
TIMP2	Matrisome	ECM Regulators
TINAGL1	Matrisome	ECM Glycoproteins
TLN1	Adhesome		Adaptor
TNC	Matrisome	ECM Glycoproteins
TNS1	Adhesome		Adaptor
TNXB	Matrisome	ECM Glycoproteins
TRIP6	Adhesome		Adaptor
VASP	Adhesome		Actin regulation
VCAN	Matrisome	Proteoglycans
VCL	Adhesome		Adaptor
VIM	Adhesome		Adaptor
VTN	Matrisome	ECM Glycoproteins
VWA1	Matrisome	ECM Glycoproteins
VWA5A	Matrisome	ECM Glycoproteins
VWF	Matrisome	ECM Glycoproteins
ZYX	Adhesome		Adaptor
