# Supplementary material for: Clinical Implications and Molecular Features of Extracellular Matrix Networks in Soft Tissue Sarcomas
Source: Clin Cancer Res. 2024 May 29;30(15):3229–42. doi: 10.1158/1078-0432.CCR-23-3960 (PMC11292195; doi:10.1158/1078-0432.CCR-23-3960)
Supplement: Supplementary Table S2 — Matrisome and adhesome cluster membership. [file ccr-23-3960_supplementary_table_s2_suppst2.xlsx]

## Sheet: Sheet1
Supplementary Table S2: Matrisome and adhesome cluster membership
Protein	Cluster
ABI1	C1
ACTB	C1
ANXA1	C1
ANXA11	C1
ANXA3	C1
ANXA4	C1
ANXA5	C1
ANXA7	C1
ARHGEF2	C1
ARHGEF6	C1
ARPC2	C1
CALR	C1
CAPN2	C1
CFL1	C1
CORO1B	C1
CRELD2	C1
CRK	C1
CRKL	C1
CRLF3	C1
CSK	C1
CST3	C1
CSTA	C1
CSTB	C1
CTSA	C1
CTSB	C1
CTSC	C1
CTSD	C1
CTSH	C1
CTSL	C1
CTSS	C1
CTSZ	C1
DNM2	C1
ELMO1	C1
EMILIN2	C1
ENG	C1
EZR	C1
F13A1	C1
FERMT3	C1
FSTL1	C1
GIT2	C1
GPC6	C1
GRB2	C1
IL16	C1
ITGAM	C1
ITGAV	C1
ITGB2	C1
LASP1	C1
LGALS1	C1
LGALS3	C1
LYN	C1
MFAP5	C1
MMP14	C1
MMP9	C1
MSN	C1
MYH9	C1
OSTF1	C1
PABPC1	C1
PAK1	C1
PLAUR	C1
PLOD2	C1
PLOD3	C1
PPM1F	C1
PTPN1	C1
PTPN12	C1
PTPN6	C1
PXN	C1
RAC1	C1
RHOA	C1
S100A11	C1
S100A13	C1
S100A16	C1
S100A4	C1
S100A6	C1
S100A8	C1
S100A9	C1
SDCBP	C1
SERPINB1	C1
SERPINB6	C1
SERPINB8	C1
SERPINB9	C1
SH3KBP1	C1
SIRPA	C1
SLC3A2	C1
TIMP1	C1
TIMP2	C1
ACTN1	C2
AGRN	C2
ANXA6	C2
ARHGEF7	C2
CAV1	C2
CD109	C2
CD47	C2
COL15A1	C2
COL18A1	C2
COL4A1	C2
COL4A2	C2
CSPG4	C2
CSRP1	C2
EMILIN1	C2
FABP3	C2
FBLIM1	C2
FERMT2	C2
FGL2	C2
FHL2	C2
FLNA	C2
GPC1	C2
HAPLN3	C2
HAX1	C2
HCFC1	C2
HSPA2	C2
HSPB1	C2
HSPG2	C2
IGFBP5	C2
IGFBP7	C2
ILK	C2
ILKAP	C2
ITGA1	C2
ITGA3	C2
ITGA5	C2
ITGA7	C2
ITGB1	C2
ITGB3	C2
LAMA4	C2
LAMA5	C2
LAMB1	C2
LAMB2	C2
LAMC1	C2
LIMS1	C2
LPP	C2
LTBP1	C2
MACF1	C2
MAPK1	C2
MATN2	C2
MFAP1	C2
MFGE8	C2
NCK2	C2
NEXN	C2
NID1	C2
NID2	C2
PALLD	C2
PARVA	C2
PFN1	C2
PPP2CA	C2
PRKACA	C2
PXDN	C2
RAVER1	C2
SBSPON	C2
SHC1	C2
SORBS1	C2
SORBS2	C2
SPARCL1	C2
SRC	C2
SVIL	C2
SYNM	C2
TES	C2
TGFB1I1	C2
TGM2	C2
THSD4	C2
TINAGL1	C2
TLN1	C2
TNS1	C2
VASP	C2
VCL	C2
VWA1	C2
ZYX	C2
A2M	C3
ABI3BP	C3
ACAN	C3
ADAMTSL4	C3
AEBP1	C3
AGT	C3
AKT1	C3
AMBP	C3
ANGPTL2	C3
ANXA2	C3
ASPN	C3
BGN	C3
C1QB	C3
C1QC	C3
CAPN1	C3
CLEC11A	C3
CLEC3B	C3
COL11A1	C3
COL12A1	C3
COL14A1	C3
COL16A1	C3
COL1A1	C3
COL1A2	C3
COL2A1	C3
COL3A1	C3
COL5A1	C3
COL5A2	C3
COL5A3	C3
COL6A1	C3
COL6A2	C3
COL6A3	C3
COLEC12	C3
COMP	C3
CPN2	C3
CTHRC1	C3
CTSG	C3
CTSK	C3
CTTN	C3
DCN	C3
DPT	C3
ECM1	C3
EFEMP1	C3
EFEMP2	C3
ENAH	C3
F10	C3
F12	C3
F2	C3
F9	C3
FBLN1	C3
FBLN2	C3
FBLN5	C3
FBN1	C3
FBN2	C3
FGA	C3
FGB	C3
FGG	C3
FMOD	C3
FN1	C3
GPC4	C3
HPX	C3
HRG	C3
HTRA1	C3
IGFALS	C3
IGFBP3	C3
INPPL1	C3
ITGA6	C3
ITGB5	C3
ITIH1	C3
ITIH2	C3
ITIH3	C3
ITIH4	C3
KNG1	C3
KTN1	C3
LDB3	C3
LMAN1	C3
LOX	C3
LRG1	C3
LRP1	C3
LTBP2	C3
LTBP4	C3
LUM	C3
MARCKS	C3
MDK	C3
MFAP2	C3
MFAP4	C3
MMP2	C3
MXRA5	C3
NRP1	C3
OGN	C3
P4HA1	C3
P4HA2	C3
PCOLCE	C3
PLCG1	C3
PLEC	C3
PLG	C3
PLOD1	C3
PLXDC2	C3
PLXNB2	C3
PODN	C3
POSTN	C3
PRELP	C3
PRSS1	C3
PTK2	C3
PTPN11	C3
RDX	C3
S100A10	C3
SERPINA1	C3
SERPINA3	C3
SERPINA4	C3
SERPINA5	C3
SERPINA6	C3
SERPINA7	C3
SERPINC1	C3
SERPIND1	C3
SERPINF1	C3
SERPINF2	C3
SERPING1	C3
SERPINH1	C3
SFRP4	C3
SORBS3	C3
SPARC	C3
SRPX2	C3
STAT3	C3
TGFBI	C3
THBS1	C3
THBS2	C3
THBS3	C3
THBS4	C3
THY1	C3
TNC	C3
TNXB	C3
TRIP6	C3
VCAN	C3
VIM	C3
VTN	C3
VWA5A	C3
VWF	C3
