# Supplementary material for: Clinical Implications and Molecular Features of Extracellular Matrix Networks in Soft Tissue Sarcomas
Source: Clin Cancer Res. 2024 May 29;30(15):3229–42. doi: 10.1158/1078-0432.CCR-23-3960 (PMC11292195; doi:10.1158/1078-0432.CCR-23-3960)
Supplement: Supplementary Table S3 — Reactome enriched pathways in soft tissue sarcoma (STS) matrisome and adhesome clusters. Tables for each cluster showing enriched term description and false discovery rate (FDR). Top 10 hits with FDR < 0.001 are shown for each cluster. [file ccr-23-3960_supplementary_table_s3_suppst3.xlsx]

## Sheet: Sheet1
Supplementary Table S3: Reactome enriched pathways in soft tissue sarcoma (STS) matrisome and adhesome clusters. Tables for each cluster showing enriched term description and false discovery rate (FDR). Top 10 hits with FDR < 0.001 are shown for each cluster.
C1
source	term_name	term_id	adjusted_p_value	negative_log10_of_adjusted_p_value	term_size	query_size	intersection_size	effective_domain_size	intersections
REAC	Immune System	REAC:R-HSA-168256	6.63562e-13	12.1781	660	85	50	3314	ABI1,ACTB,ANXA1,ARPC2,CALR,CFL1,CRK,CRKL,CSK,CST3,CSTB,CTSA,CTSB,CTSC,CTSD,CTSH,CTSL,CTSS,CTSZ,DNM2,ELMO1,F13A1,GRB2,IL16,ITGAM,ITGAV,ITGB2,LGALS3,LYN,MMP9,MSN,MYH9,OSTF1,PAK1,PLAUR,PTPN1,PTPN12,PTPN6,RAC1,RHOA,S100A11,S100A8,S100A9,SDCBP,SERPINB1,SERPINB6,SH3KBP1,SIRPA,TIMP1,TIMP2
REAC	Innate Immune System	REAC:R-HSA-168249	4.26284e-10	9.3703	456	85	38	3314	ABI1,ACTB,ARPC2,CFL1,CRK,CST3,CSTB,CTSA,CTSB,CTSC,CTSD,CTSH,CTSL,CTSS,CTSZ,DNM2,ELMO1,ITGAM,ITGAV,ITGB2,LGALS3,LYN,MMP9,MYH9,OSTF1,PAK1,PLAUR,PTPN6,RAC1,RHOA,S100A11,S100A8,S100A9,SDCBP,SERPINB1,SERPINB6,SIRPA,TIMP2
REAC	Neutrophil degranulation	REAC:R-HSA-6798695	2.59771e-08	7.58541	270	85	27	3314	CST3,CSTB,CTSA,CTSB,CTSC,CTSD,CTSH,CTSS,CTSZ,ITGAM,ITGAV,ITGB2,LGALS3,MMP9,OSTF1,PLAUR,PTPN6,RAC1,RHOA,S100A11,S100A8,S100A9,SDCBP,SERPINB1,SERPINB6,SIRPA,TIMP2
REAC	Signaling by Receptor Tyrosine Kinases	REAC:R-HSA-9006934	2.6641e-06	5.57445	169	85	19	3314	ABI1,ACTB,CRK,CRKL,CSK,CTSD,DNM2,ELMO1,ITGAV,LYN,MMP9,PAK1,PTPN1,PTPN12,PTPN6,PXN,RAC1,RHOA,SH3KBP1
REAC	Extracellular matrix organization	REAC:R-HSA-1474244	4.09086e-06	5.38819	123	85	16	3314	CAPN2,CTSB,CTSD,CTSL,CTSS,EMILIN2,ITGAM,ITGAV,ITGB2,MFAP5,MMP14,MMP9,PLOD2,PLOD3,TIMP1,TIMP2
REAC	EPH-Ephrin signaling	REAC:R-HSA-2682334	4.17486e-06	5.37936	42	85	10	3314	ACTB,ARPC2,CFL1,LYN,MMP9,MYH9,PAK1,RAC1,RHOA,SDCBP
REAC	Hemostasis	REAC:R-HSA-109582	6.28563e-06	5.20165	224	85	21	3314	ACTB,ANXA5,CFL1,CRK,CSK,F13A1,FERMT3,ITGAM,ITGAV,ITGB2,LYN,PLAUR,PTPN1,PTPN6,RAC1,RHOA,SERPINB6,SERPINB8,SIRPA,SLC3A2,TIMP1
REAC	PTK6 Regulates RHO GTPases, RAS GTPase and MAP kinases	REAC:R-HSA-8849471	1.0315e-05	4.98653	7	85	5	3314	CRK,ELMO1,PXN,RAC1,RHOA
REAC	EPHB-mediated forward signaling	REAC:R-HSA-3928662	1.0315e-05	4.98653	19	85	7	3314	ACTB,ARPC2,CFL1,LYN,PAK1,RAC1,RHOA
REAC	Fcgamma receptor (FCGR) dependent phagocytosis	REAC:R-HSA-2029480	1.0315e-05	4.98653	48	85	10	3314	ABI1,ACTB,ARPC2,CFL1,CRK,ELMO1,LYN,MYH9,PAK1,RAC1
C2
source	term_name	term_id	adjusted_p_value	negative_log10_of_adjusted_p_value	term_size	query_size	intersection_size	effective_domain_size	intersections
REAC	Laminin interactions	REAC:R-HSA-3000157	9.37137e-21	20.0282	17	80	15	3314	COL18A1,COL4A1,COL4A2,HSPG2,ITGA1,ITGA3,ITGA7,ITGB1,LAMA4,LAMA5,LAMB1,LAMB2,LAMC1,NID1,NID2
REAC	Extracellular matrix organization	REAC:R-HSA-1474244	3.64056e-14	13.4388	123	80	24	3314	ACTN1,AGRN,CD47,COL15A1,COL18A1,COL4A1,COL4A2,EMILIN1,HSPG2,ITGA1,ITGA3,ITGA5,ITGA7,ITGB1,ITGB3,LAMA4,LAMA5,LAMB1,LAMB2,LAMC1,LTBP1,NID1,NID2,PXDN
REAC	Non-integrin membrane-ECM interactions	REAC:R-HSA-3000171	2.79341e-10	9.55387	31	80	12	3314	ACTN1,AGRN,COL4A1,COL4A2,HSPG2,ITGB1,ITGB3,LAMA4,LAMA5,LAMB1,LAMB2,LAMC1
REAC	Cell-extracellular matrix interactions	REAC:R-HSA-446353	4.08495e-10	9.38881	14	80	9	3314	ACTN1,FBLIM1,FERMT2,FLNA,ILK,ITGB1,LIMS1,PARVA,VASP
REAC	ECM proteoglycans	REAC:R-HSA-3000178	5.57909e-09	8.25344	40	80	12	3314	AGRN,COL4A1,COL4A2,HSPG2,ITGA7,ITGB1,ITGB3,LAMA4,LAMA5,LAMB1,LAMB2,LAMC1
REAC	Integrin cell surface interactions	REAC:R-HSA-216083	1.2047e-08	7.91912	43	80	12	3314	AGRN,CD47,COL18A1,COL4A1,COL4A2,HSPG2,ITGA1,ITGA3,ITGA5,ITGA7,ITGB1,ITGB3
REAC	Cell-Cell communication	REAC:R-HSA-1500931	1.03376e-07	6.98558	41	80	11	3314	ACTN1,CD47,FBLIM1,FERMT2,FLNA,ILK,ITGB1,LIMS1,NCK2,PARVA,VASP
REAC	MET activates PTK2 signaling	REAC:R-HSA-8874081	1.85872e-07	6.73079	18	80	8	3314	ITGA3,ITGB1,LAMA4,LAMA5,LAMB1,LAMB2,LAMC1,SRC
REAC	Cell junction organization	REAC:R-HSA-446728	2.24131e-07	6.6495	26	80	9	3314	ACTN1,FBLIM1,FERMT2,FLNA,ILK,ITGB1,LIMS1,PARVA,VASP
REAC	Signaling by Receptor Tyrosine Kinases	REAC:R-HSA-9006934	4.01562e-07	6.39625	169	80	19	3314	ARHGEF7,CAV1,COL4A1,COL4A2,HSPB1,ITGA3,ITGB1,ITGB3,LAMA4,LAMA5,LAMB1,LAMB2,LAMC1,MAPK1,NCK2,PPP2CA,PRKACA,SHC1,SRC
C3
source	term_name	term_id	adjusted_p_value	negative_log10_of_adjusted_p_value	term_size	query_size	intersection_size	effective_domain_size	intersections
REAC	Extracellular matrix organization	REAC:R-HSA-1474244	3.13453e-52	51.5038	123	137	60	3314	A2M,ACAN,ASPN,BGN,CAPN1,COL11A1,COL12A1,COL14A1,COL16A1,COL1A1,COL1A2,COL2A1,COL3A1,COL5A1,COL5A2,COL5A3,COL6A1,COL6A2,COL6A3,COMP,CTSG,CTSK,DCN,EFEMP1,EFEMP2,FBLN1,FBLN2,FBLN5,FBN1,FBN2,FGA,FGB,FGG,FMOD,FN1,HTRA1,ITGA6,ITGB5,LOX,LTBP2,LTBP4,LUM,MFAP2,MFAP4,MMP2,P4HA1,P4HA2,PCOLCE,PLEC,PLG,PLOD1,PRSS1,SERPINH1,SPARC,THBS1,TNC,TNXB,VCAN,VTN,VWF
REAC	ECM proteoglycans	REAC:R-HSA-3000178	5.20365e-22	21.2837	40	137	24	3314	ACAN,ASPN,BGN,COL1A1,COL1A2,COL2A1,COL3A1,COL5A1,COL5A2,COL5A3,COL6A1,COL6A2,COL6A3,COMP,DCN,FMOD,FN1,ITGB5,LUM,SPARC,TNC,TNXB,VCAN,VTN
REAC	Degradation of the extracellular matrix	REAC:R-HSA-1474228	5.20365e-22	21.2837	54	137	27	3314	A2M,ACAN,CAPN1,COL11A1,COL12A1,COL14A1,COL16A1,COL1A1,COL1A2,COL2A1,COL3A1,COL5A1,COL5A2,COL5A3,COL6A1,COL6A2,COL6A3,CTSG,CTSK,DCN,FBN1,FBN2,FN1,HTRA1,MMP2,PLG,PRSS1
REAC	Integrin cell surface interactions	REAC:R-HSA-216083	4.49297e-21	20.3475	43	137	24	3314	COL16A1,COL1A1,COL1A2,COL2A1,COL3A1,COL5A1,COL5A2,COL5A3,COL6A1,COL6A2,COL6A3,COMP,FBN1,FGA,FGB,FGG,FN1,ITGA6,ITGB5,LUM,THBS1,TNC,VTN,VWF
REAC	Collagen formation	REAC:R-HSA-1474290	2.00957e-19	18.6969	39	137	22	3314	COL11A1,COL12A1,COL14A1,COL16A1,COL1A1,COL1A2,COL2A1,COL3A1,COL5A1,COL5A2,COL5A3,COL6A1,COL6A2,COL6A3,ITGA6,LOX,P4HA1,P4HA2,PCOLCE,PLEC,PLOD1,SERPINH1
REAC	Collagen biosynthesis and modifying enzymes	REAC:R-HSA-1650814	1.21672e-17	16.9148	31	137	19	3314	COL11A1,COL12A1,COL14A1,COL16A1,COL1A1,COL1A2,COL2A1,COL3A1,COL5A1,COL5A2,COL5A3,COL6A1,COL6A2,COL6A3,P4HA1,P4HA2,PCOLCE,PLOD1,SERPINH1
REAC	Assembly of collagen fibrils and other multimeric structures	REAC:R-HSA-2022090	1.94352e-16	15.7114	26	137	17	3314	COL11A1,COL12A1,COL14A1,COL1A1,COL1A2,COL2A1,COL3A1,COL5A1,COL5A2,COL5A3,COL6A1,COL6A2,COL6A3,ITGA6,LOX,PCOLCE,PLEC
REAC	Collagen degradation	REAC:R-HSA-1442490	3.02631e-15	14.5191	25	137	16	3314	COL11A1,COL12A1,COL14A1,COL16A1,COL1A1,COL1A2,COL2A1,COL3A1,COL5A1,COL5A2,COL5A3,COL6A1,COL6A2,COL6A3,CTSK,MMP2
REAC	Collagen chain trimerization	REAC:R-HSA-8948216	3.48156e-15	14.4582	18	137	14	3314	COL11A1,COL12A1,COL14A1,COL16A1,COL1A1,COL1A2,COL2A1,COL3A1,COL5A1,COL5A2,COL5A3,COL6A1,COL6A2,COL6A3
REAC	Elastic fibre formation	REAC:R-HSA-1566948	1.62565e-14	13.789	23	137	15	3314	EFEMP1,EFEMP2,FBLN1,FBLN2,FBLN5,FBN1,FBN2,FN1,ITGB5,LOX,LTBP2,LTBP4,MFAP2,MFAP4,VTN
